# Supplementary material for: Pulmonary valve replacement—A 10-year single-center surgical experience in ACHD patients
Source: PLoS One. 2024 Oct 4;19(10):e0310700. doi: 10.1371/journal.pone.0310700 (PMC11452008; doi:10.1371/journal.pone.0310700)
Supplement: S1 File — (XLSX) [file pone.0310700.s001.xlsx]

## Sheet: Patient characteristics
Sex (m1f0)	age (y)	in hospital death	Re-OP	Ballonvalvuloplastie	urgent operation	duration of operation (min)	1. ECC-time	2. ECC-time	1. Aclamp	2. clamp	reperfusion time	body temperature (°C)	blood cardioplegia	antegrade cardioplegia application	Perimount	Size Perimount 25
0	58.037	0	1	0	0	331	203	0	111	0	22	34	1	1	1	1
0	64.4654	0	1	0	0	390	197	0	109	0	29	31.5	1	1	1	1
0	52.8433	0	1	0	0	182	67	0	0	0	0	36	0	0	1	1
1	44.8159	1	1	0	0	520	273	0	0	0	0	32	0	0	0
1	51.0582	0	1	0	0	393	219	0	94	0	61	32	1	1	1	1
0	45.3087	0	1	0	0	285	176	0	77	0	22	32	1	1	1	1
0	66.601	0	1	0	0	319	192	0	116	0	45	33	1	0	1	1
0	47.1431	0	1	0	0	288	116	0	0	0	0	33.9	0	0	1	1
1	61.629	0	1	0	0	226	138	0	63	0	50		1	0	1	1
0	21.1828	0	1	0	0	270	136	0	0	0	0	21	0	0	1	1
1	63.0609	0	1	0	0	342	174	0	79	0	26	36.5	1	0	1	1
0	40.7912	0	1	0	0	330	195	0	88	0	36	34	1	0	1	1
1	18.486	0	1	0	0	625	253	91	161	64	70	32	1	0	0
1	23.5729	1	1	0	0	471	303	0	0	0	0	29.1	0	0	1	1
0	46.2012	0	1	0	0	220	112	0	58	0	26	34	1	1	1	1
1	52.6434	0	1	0	0	330	190	0	94	0	47	32	1	0	1	1
1	55.885	0	0	0	0	310	180	0	115	0	40	33.5	1	1	1	0
1	55.0746	0	1	0	0	392	238	0	0	0	0	32.6	0	0	1	1
1	62.3765	0	1	0	0	290	191	0	119	0	52	32	1	1	1	1
0	62.59	0	1	1	0	220	161	0	83	0	65	36.4	1	1	1	1
0	48.2108	0	1	0	0	220	127	0	73	0	36	36.7	1	1	1	1
1	44.679	0	1	0	0	185	111	0	55	0	24	36	1	0	1	1
0	40.0246	0	0	0	0	274	170	0	126	0	28	32	1	0	1	1
0	48.5749	0	1	0	0	245	155	0	81	0	44	33.5	1	1	1	1
0	26.3272	0	1	0	1	303	120	0	70	0	17	33	1	1	1	1
1	20.0849	0	1	1	0	388	185	64	96	0	52	32.1	1	0	1	1
1	38.308	1	1	0	0	260	148	0	68	0	27	29.5	1	1	1	1
0	49.1937	1	1	1	1	353	221	0	152	0	35	32.1	1	0	1	0
1	56.9446	0	1	0	0	243	141	0	57	0	48	33.5	1	0	1	0
1	70.141	0	1	0	0	230	125	0	72	0	17	33.5	1	1	1	1
0	34.1246	0	1	0	0	223	109	0	61	0	14	34.2	1	1	1	1
0	23.1704	0	1	0	1	218	114	0	63	0	26	32.6	1	1	1	1
0	35.718	0	1	0	0	222	127	0	88	0	20	36	1	1	1	1
1	47.0828	0	1	0	0	283	178	0	0	0	0	36	0	0	1	0
1	45.8097	0	1	1	0	342	255	0	105	0	37	32	1	0	1	0
1	36.909	0	1	0	0	188	85	0	53	0	25	32	1	0	1	1
1	19.5072	0	1	0	0	290	196	0	100	0	25	32	1	1	1	1
0	60.0164	0	1	0	1	355	183	0	134	0	30	32.6	1	1	1	1
1	25.4456	0	1	0	0	274	178	0	99	0	45	32	1	0	1	1
1	57.1773	0	1	0	0	276	158	0	70	0	67	36.8	1	1	1	1
1	59.6687	0	1	0	0	362	250	0	109	52	65	29	1	1	1	1
1	18.423	0	1	0	0	315	150	0	57	0	75	32.6	1	1	1	1
1	42.2204	0	1	0	0	275	165	0	0	0	0	32.1	0	0	1	1
0	38.3901	0	1	0	0	170	88	0	48	0	14	34	0	1	1	1
0	47.9097	0	1	0	0	241	151	0	0	0	0	34.9	0	0	1	1
1	24.7584	0	1	0	0	225	151	0	95	0	17	36.5	0	1	1	1
1	40.0794	0	1	0	0	558	280	144	106	112	111	31.2	1	0	1	1
1	46.6064	0	1	0	0	383	251	0	133	0	35	31.8	1	1	1	1
1	39.4798	0	0	0	0	294	164	0	111	0	21	32	0	1	1	0
0	57.7687	0	1	0	0	298	218	0	179	0	25	34	1	0	1	1
1	39.1677	0	1	0	0	199	140	0	68	0	47	36.3	1	1	1	1
1	29.4374	0	1	0	0	172	83	0	0	0	0	36	0	0	1	0
1	30.4969	0	1	0	0	220	123	0	0	0	0	36.4	0	0	1	1
1	38.9952	0	0	0	0	295	220	0	165	0	44	32	1	0	1	1
1	40.9884	0	1	0	0	209	110	0	0	0	0	36.5	0	0	1	1
1	48.9665	0	1	0	0	220	102	0	36	0	48	36	0	1	1	1
1	21.3908	0	0	1	0	120	68	0	0	0	0	36.7	0	0	1	0
0	28.2327	0	1	0	0	340	237	29	0	0	0	34	0	0	1	1
1	31.4251	0	1	0	0	196	81	0	57	0	11	36.4	1	1	1	0
0	41.681	0	0	1	0	169	130	0	0	0	0	37	0	0	1	0
1	48.1697	0	1	0	0	214	107	0	0	0	0	37	0	0	1	1
0	57.0459	0	1	0	0	187	92	0	0	0	0	36.7	0	0	1	1
1	18.9979	0	1	1	0	235	57	0	0	0	0	34.3	0	1	1	1
1	48.3751	0	1	0	0	285	172	0	63	0	38	32.4	0	1	1	1
1	51.8248	0	1	0	0	443	305	0	151	0	46	32	1	0	1	1
0	29.128	0	1	0	1	460	313	0	0	0	0	30	0	0	0
1	26.5352	0	1	0	0	234	125	0	55	0	21	24	0	1	1	1
0	19.3155	0	1	0	0	273	158	0	0	0	0	36	0	0	1	1
1	19.321	0	0	0	0	240	146	0	0	0	0	36	0	0	1	1
0	55.488	0	1	0	0	182	97	0	0	0	0	36.5	0	0	1	0
0	57.1198	0	1	0	0	417	203	0	154	0	23	34	1	1	0
1	34.13	0	1	0	0	567	428	0	178	0	71	25	0	0	1	1
0	25.6427	0	1	0	0	445	285	0	0	0	0	32	0	0	0
0	21.2156	0	1	1	0	387	279	0	0	0	0	28	0	0	1	1
1	39.8713	0	0	0	1	190	97	0	0	0	0	34.5	0	0	1	1
0	28.4709	0	1	0	0	232	135	0	79	0	20	37	0	1	1	1
1	18.0151	0	1	1	1	291	171	0	113	0	19	36	0	1	1	0
1	39.4579	0	1	1	0	309	174	0	70	0	24	36.5	0	1	1	1
1	46.6639	0	1	0	0	391	222	0	135	0	18	32.3	0	1	1	1

## Sheet: MRI data
preOP_RV_EDV_ml_	postOP_RV_EDV_ml_	preOP_RV_ESV_ml_	postOP_RV_ESV_ml_	preOP_RV_EF_%_	postOP_RV_EF_%_	preOP_RV_EDV_ml_m2_Index	postOP_RV_EDV_ml_m2_Index	preOP_RV_ESV_ml_m2_Index	postOP_RV_ESV_ml_m2_Index
140	172	52	112	64	35	95.2381	117.007	35.3741	76.1905
201	235	102	139	49	41	92.2018	107.798	46.789	63.7615
235	137	152	83	35	39	131.285	76.5363	84.9162	46.3687
370	137	184	66	50	52	186.869	69.1919	92.9293	33.3333
361	172	158	120	56	30	193.048	91.9786	84.492	64.1711
318	169	179	79	44	53	191.566	101.807	107.831	47.5904
245	139	118	63	52	54	147.59	83.7349	71.0843	37.9518
492	254	268	150	46	41	242.365	125.123	132.02	73.8916
327	327	198	198	39	39	187.931	187.931	113.793	113.793
344	249	181	121	47	51	168.627	122.059	88.7255	59.3137
359	174	191	126	47	75	180.402	87.4372	95.9799	63.3166
452	452	261	261	42	42	222.66	222.66	128.571	128.571
308	177	155	79	50	56	168.306	96.7213	84.6995	43.1694
374	245	180	114	52	53	202.162	132.432	97.2973	61.6216
363	195	230	104	37	47	205.085	110.169	129.944	58.7571
448	218	246	120	45	45	217.476	105.825	119.417	58.2524
242	215	115	129	53	40	105.677	93.8865	50.2183	56.3319
185	187	88	98	51	48	123.333	124.667	58.6667	65.3333
299	175	183	99	39	43	191.667	112.179	117.308	63.4615
170	191	79	86	54	55	98.2659	110.405	45.6647	49.711
283	139	151	76	47	45	166.471	81.7647	88.8235	44.7059
535	209	309	121	42	42	271.574	106.091	156.853	61.4213

## Sheet: Pre-operative data
Stenosis graduation	Insufficiency graduation	Vmax (m/s)	Stenosis	Insuffiziency	Combined	NYHA 1	NYHA 2	NYHA3	NYHA 4
low-moderate	severe		1	1	1	0	0	1	0
	moderate-severe	1.7	0	1	0	0	0	1	0
	severe		0	1	0	0	1	0	0
severe			1	0	0	0	0	1	0
	severe	2.1	0	1	0	0	1	0	0
	severe		0	1	0	0	1	0	0
severe	severe	4.4	1	1	1	0	1	0	0
	severe		0	1	0	0	1	0	0
	severe	1.9	0	1	0	0	0	1	0
moderate	gering	3.2	1	1	1	0	1	0	0
severe	severe	4.2	1	1	1	0	0	1	0
	severe	1.3	0	1	0	0	1	0	0
severe	severe	4.2	1	1	1	0	1	0	0
low grade	moderate		1	1	1	0	1	0	0
	severe	2	0	1	0	0	1	0	0
	severe		0	1	0	0	0	0	1
moderate	moderate		1	1	1	0	1	0	0
	moderate-severe		0	1	0	0	0	1	0
	severe		0	1	0	0	1	0	0
	severe	1.9	0	1	0	0	0	1	0
	severe		0	1	0	0	0	1	0
	severe	2.3	0	1	0	0	1	0	0
severe	low grade	5.1	1	1	1	0	0	1	0
	severe		0	1	0	0	0	1	0
	severe		0	1	0	1	0	0	0
low grade	moderate		1	1	1	0	1	0	0
severe	moderate	4	1	1	1	0	0	1	0
severe	low grade		1	1	1	0	0	1	0
	severe	1.7	0	1	0	0	1	0	0
	severe		0	1	0	0	0	1	0
	severe		0	1	0	1	0	0	0
	severe	2.2	0	1	0	0	1	0	0
low grade	severe	2.2	1	1	1	0	0	1	0
	severe		0	1	0	1	0	0	0
severe	low grade	4.6	1	1	1	0	1	0	0
	moderate	2.4	0	1	0	0	0	1	0
severe	severe	4.2	1	1	1	1	0	0	0
	severe	2.2	0	1	0	0	0	1	0
	severe		0	1	0	1	0	0	0
	severe	1.7	0	1	0	0	1	0	0
moderate	moderate	3.8	1	1	1	0	1	0	0
low-moderate	low grade	3.1	1	1	1	0	1	0	0
low grade	severe	2.9	1	1	1	0	0	1	0
	severe	2.2	0	1	0	0	1	0	0
	severe	2.1	0	1	0	0	1	0	0
	severe		0	1	0	1	0	0	0
	severe	1.6	0	1	0	0	1	0	0
moderate	low grade	3.2	1	1	1	0	1	0	0
moderate	severe	3.4	1	1	1	0	1	0	0
	severe	2	0	1	0	0	0	1	0
	severe	1.7	0	1	0	0	0	1	0
	severe		0	1	0	0	1	0	0
	severe	2.5	0	1	0	0	1	0	0
severe		4.7	1	0	0	0	1	0	0
	severe	1.7	0	1	0	0	1	0	0
	severe	1.6	0	1	0	0	1	0	0
	severe		0	1	0	1	0	0	0
	moderate-severe		0	1	0	0	1	0	0
	severe	2.2	0	1	0	1	0	0	0
moderate		3.4	1	0	0	0	1	0	0
severe	moderate		1	1	1	0	1	0	0
moderate	severe	4.2	1	1	1	1	0	0	0
moderate			1	0	0	1	0	0	0
	severe	2.1	0	1	0	1	0	0	0
severe		3	1	0	0	0	0	1	0
severe		4	1	0	0	0	0	1	0
	severe	1.6	1	1	1	0	1	0	0
	severe	1.5	0	1	0	1	0	0	0
	severe	2	0	1	0	1	0	0	0
	severe	1.8	0	1	0	0	1	0	0
	moderate	1.5	0	1	0	0	1	0	0
	severe	2.4	0	1	0	0	0	1	0
severe		4.4	1	0	0	0	0	1	0
	severe	1.3	0	1	0	0	1	0	0
relative	severe	2.6	1	1	1	1	0	0	0
	severe	1.8	0	1	0	0	0	1	0
moderate	severe	3.6	0	1	0	0	1	0	0
	severe		0	1	0	0	1	0	0
moderate		3.3	1	0	0	0	0	1	0

## Sheet: Post-operative ECHO
Insuffiziency grade	medium to severe paravalvular insufficiency	Vmax (m/s)
0	0	2
0	0	1.9
0	0	2.2
0	0
1	0	2.4
1	0
0	0
1	0	1.5
0	0	3.6
0	0	1.6
0	0	2.2
0	0	1.7
0	0	1.9
0	0	2
		1.4
0	0	2.4
0	0	1.6
0	0	2.4
0	0	1.3
0	0	1.9
0	0	1.77
0	0
0	0	2.2
0	0	2.3
0	0	1.5
0	0	2.4
1	0	1.8
1	0	2.3
1		1.5
0	0	1.8
0	0	1.4
0	0
0	0	3.3
0	0	2
0	0	1.8
0	0	2.5
0	0	2.1
0	0	3
0	0	1.8
0	0
0	0
0	0
		1.4
0	0	2.6
0	0	1.7
0	0	1.8
0	0	2
0	0	1.8
0	0	1.7
0	0	2.54
0	0	2.6
0	0	2.2
0	0	2.25
0	0	1.9
1	0
0	0
0	0	2
0	0	1.1
0	0	2
0	0	2.2
1	0	1.9
0	0
0	0	2.2
0	0	1
0	0	2.2
1	0
0	0	2.3
1		2.2
0	0	2.6
1	0	2
0	0	3.2
0	0	1.5
0	0	2.3

## Sheet: Survival analysis
Death	Follow up in months
0	134
0	27
0	0
1	0
0	111
0	123
0	114
0	126
0	119
0	115
0	10
0	6
0	126
1	0
0	117
0	20
0	112
0	49
0	15
0	0
0	115
0	45
0	104
0	12
0	0
0	98
1	0
1	77
0	102
0	0
0	102
0	106
0	105
0	101
0	2
1	50
0	95
0	32
0	87
0	98
0	4
0	10
0	13
0	74
0	86
0	82
1	44
0	17
0	5
1	5
0	77
0	76
0	79
0	2
0	58
0	9
0	56
0	14
0	56
0	26
0	60
0	51
0	0
0	1
0	0
1	2
1	31
0	37
0	35
0	30
0	35
0	2
0	14
0	20
0	0
0	26
0	25
0	16
0	21

## Sheet: complications
DSWI	Broncho-Pulmonary infection	Vein catheter infection	urinary tract infection	Bakteremia/Sepsis	Wound revision	Renal Replacement therapy	Rethoracotomy due to bleeding or tamponade	Low cardiac output	Assist device	Delirium	Reintubation	Tracheotomie	ventilation time
0	0	0	0	0	0	0	0	0	0	0	0	0	6
0	1	0	0	1	0	1	0	0	0	0	1	1	306
0	0	0	0	0	0	0	0	0	0	1	0	0	5
0	0	0	0	0	0	1	1	0	0	0	0	0	120
0	0	0	0	0	0	0	0	0	0	0	0	0	0
0	0	0	0	0	0	0	0	0	0	0	0	0	5
0	0	0	0	0	0	0	0	0	0	0	0	0	9
0	0	0	0	0	0	0	0	0	0	0	0	0	6
0	0	0	0	0	0	0	0	0	0	0	0	0	6
0	0	0	0	0	0	0	0	0	0	0	0	0	6
0	0	0	0	0	0	0	0	0	0	0	0	0	9
1	0	0	0	0	1	0	0	0	0	1	0	0	31
0	0	0	0	0	0	0	1	0	0	0	0	0	29
0	1	0	0	1	0	1	0	0	0	0	0	1	486
0	0	0	0	0	0	0	0	0	0	0	0	0	3
0	0	0	0	0	0	0	0	0	0	0	0	0	16
0	0	0	0	0	0	0	1	0	0	0	0	0	12
0	0	0	1	0	0	0	0	0	0	0	0	0	0
0	0	0	0	0	0	0	0	0	0	0	0	0	7
0	0	0	0	0	0	0	0	0	0	0	0	0	6
0	0	0	0	0	0	0	0	0	0	0	0	0	6
0	0	0	0	0	0	0	0	0	0	0	0	0	2
0	0	0	0	0	0	0	0	0	0	0	0	0	7
0	0	0	0	0	0	0	0	0	0	0	0	0	3
0	0	0	0	0	0	0	0	0	0	0	0	0	1
0	0	0	0	0	0	0	0	0	0	0	0	0	26
0	1	0	0	1	0	1	0	1	1	0	1	1	258
0	0	0	1	0	0	1	0	0	0	0	0	0	14
0	0	0	0	0	0	0	0	0	0	0	0	0	15
0	1	0	0	0	0	0	1	0	0	0	0	0	28
0	0	0	0	0	0	0	0	0	0	0	0	0	0
0	0	0	0	0	0	0	1	0	0	0	0	0	3
0	0	0	0	0	1	0	0	0	0	0	0	0	0
0	0	0	0	0	0	0	0	0	0	0	0	0	5
0	1	1	0	1	0	1	0	0	0	0	0	1	274
0	0	0	0	0	0	0	0	0	0	0	0	0	10
0	0	0	0	0	0	0	0	0	0	0	0	0	6
0	0	0	0	0	0	0	0	0	0	0	0	0	19
0	1	0	0	0	0	0	0	0	0	0	0	0	6
0	0	0	0	0	1	0	1	0	0	0	0	0	12
0	1	0	1	1	0	1	0	1	1	0	1	1	536
0	0	0	1	0	0	0	0	0	0	0	0	0	0
0	0	0	0	0	0	0	0	0	0	0	0	0	10
0	0	0	0	0	0	0	0	0	0	0	0	0	4
0	0	0	0	0	1	0	0	0	0	0	0	0	4
0	0	0	0	0	0	0	0	0	0	0	0	0	8
0	0	0	0	0	0	1	0	0	0	1	0	0	81
0	1	1	0	1	0	1	1	1	0	1	1	1	196
0	0	0	0	0	0	0	0	0	0	0	0	0	7
0	1	1	1	1	0	1	0	0	0	1	0	1	570
0	0	0	0	0	0	0	0	0	0	0	0	0	13
0	0	0	0	0	0	0	0	0	0	0	0	0	4
0	0	0	0	0	0	0	0	0	0	0	0	0	9
0	0	0	0	0	0	0	0	0	0	0	0	0	14
0	0	0	0	0	0	0	0	0	0	0	0	0	0
0	0	0	0	0	0	0	0	0	0	0	0	0	7
0	0	0	0	0	0	0	0	0	0	0	0	0	3
0	0	0	0	0	0	0	0	0	0	0	0	0	4
0	0	0	0	0	0	0	0	0	0	0	0	0	3
0	0	0	0	0	0	0	0	0	0	0	0	0	4
0	0	0	0	0	0	0	0	0	0	0	0	0	7
0	0	0	0	0	0	0	0	0	0	0	0	0	0
0	0	0	0	0	0	0	0	0	0	0	0	0	0
0	0	0	0	0	0	0	0	0	0	0	0	0	6
0	0	0	0	0	0	0	0	0	0	0	0	0	12
0	1	0	0	0	0	1	0	0	0	0	0	1	472
0	0	0	0	0	0	0	0	0	0	0	0	0	2
0	0	0	0	0	0	0	0	0	0	0	0	0	0
0	0	0	0	0	0	0	0	0	0	0	0	0	0
0	0	0	0	0	0	0	0	0	0	0	0	0	8
0	0	0	0	0	0	0	0	0	0	1	0	0	23
0	1	0	0	0	0	1	0	0	0	0	1	1	162
0	0	0	0	0	0	0	0	0	0	0	0	0	6
0	1	0	0	0	0	0	0	0	0	0	1	1	91
0	0	0	0	0	0	0	0	0	0	0	0	0	5
0	0	0	0	0	0	0	0	0	0	0	0	0	5
0	0	0	0	0	0	0	0	0	0	0	0	0	14
0	0	0	0	0	0	0	0	0	0	0	0	0	31
0	0	0	0	0	0	0	0	0	0	0	0	0	6
